# Supplementary material for: Genome-Wide Identification and Expression Pattern Analysis of TIFY Family Genes Reveal Their Potential Roles in Phalaenopsis aphrodite Flower Opening
Source: Int J Mol Sci. 2024 May 16;25(10):5422. doi: 10.3390/ijms25105422 (PMC11121579; doi:10.3390/ijms25105422)
Supplement: Supplementary file 1 [file ijms-25-05422-s001.zip › Supplemental Table.xlsx]

## Sheet: Table S1
Table S1 Protein sequences of TIFY genes in Oryza sativa and Arabidopsis thaliana
Gene name	Gene ID	Protein sequences
OsZML2	Os03g47970	MPDAAAAAAAAQDADAVMRDAPADAAAGGGDNDDDDGDDGTEEDEEEDDDEEGDEEELPPAEDPAAPEPVSALLPGSPNQLTLLFQGEVYVFESVTPEKVQAVLLLLGRSEMPPGLANMVLPNQRENRGYDDLLQRTDIPAKRVASLIRFREKRKERNFDKKIRYAVRKEVALRMQRRKGQFAGRANMEGESLSPGCELASQGSGQDFLSRESKCQNCGTSEKMTPAMRRGPAGPRTLCNACGLMWANKGTLRNCPKAKVESSVVATEQSNAAVSPSGIDNKELVVPNPENITASHGEVMGDSTPANEAEIGAPKAQSQ
OsZML3	Os03g52450	MAAEPPADGRDPPADDGAAGDGAVESAAAEALLSAASEQLTLVYQGEVYVFDPVPPQKVQAVLLVLGGSDMPPGLVSMAVPTTFDEKSTTVAARRVASLMRFREKRKERCFDKKIRYSVRKEVAQKMKRRKGQFAGRADFGDGSCSSAPCGSTANGEDDHIRETHCQNCGISSRLTPAMRRGPAGPRSLCNACGLMWANKGTLRSPLNAPKMTVQHPADLSKTGDTDDSKANLCAEHNQTTMKTDTEMVPEQEQKADVLPPTKEEDSMATS
OsZML1	Os02g05510	MSGHHEAKPYQPRRGPAPADEEAAPAAAADEAEAEAEVEAMERYEQEQEYEEGEEGEEEEYEGGEGVPMDADASAAAVAGMDPHGEMVPVAGGEAGGGYPHVASNTLTLSFQGEVYVFESVSAERVQAVLLLLGGRELAPGSGSVPSSSAAYSKKMNFPHRMASLMRFREKRKERNFDKKIRYTVRKEVALRMQRNRGQFTSSKSKAEEATSVITSSEGSPNWGAVEGRPPSAAECHHCGISAASTPMMRRGPDGPRTLCNACGLMWANKGTMREVTKGPPVPLQIVPAATNDVQNGIVEATGVEQHNSAVEEAVSAANGHESQSGVA
OsZML4	Os06g48534	MARFEEEHRALGAEEEYEEEEDELEEEEEEMEEDEDAQHHEGVGGEVAVPMDAEAAAQLDPHGGMLAASGAVQPMASNQLTLSFQGEVYVFDSVSPDKVQAVLLLLGGRELNPGLGSGASSSAPYSKRLNFPHRVASLMRFREKRKERNFDKKIRYSVRKEVALRMQRNRGQFTSSKPKGDEATSELTASDGSPNWGSVEGRPPSAAECHHCGINAKATPMMRRGPDGPRTLCNACGLMWANKGMLRDLSKAPPTPIQVVASVNDGNGSAAAPTTEQEIPAPATVNGHESST
OsJAZ1	Os04g55920	MDLLEKKNIKKGGEVEEEVARKGEERKEEEVVVEEKSHQQQQQQGEEELVGLSLAGGRPKVFPMSSPPPNPSQLTIFYGGSVCVYDSVPPEKAQAIMLIAAAAAAAASATKSNAAIAVKPPVMPAANATQAAVSPVLTRSLSLQSTSVATGQPQVAADPSSICKLQADLPIARRHSLQRFLEKRRDSRLVSKAPYPTKSSEGMEASGMEVTAEGKAQ
OsJAZ2	Os07g05830	MAEERRRDDGGDVEVELSLRLRTGDDSTSADPAPATVAAEARRNLTIFYNGRMCAVNVTELQARTIISMASQGNFGKQQQQQIQGRDDHHYHQGESSSGGGVSTAAARHCDVAGSSSSHSGSGSGSATPPRPALVSPRAGLQAAAAAAPTMNQPPAASGLSMKRSLQRFLEKRKTRAAAPLYARR
OsJAZ3	Os08g33160	MERDFLGAIWRKEEAAGKPEEHSVSRDADYRGGGGGASAAMQWQFPATKVGAASSAFMSFRSSAAAAREEDPKEAAVFDRFSLSGFRPPPRPSPGDAFDGAAAMKQRQFGFNGRQQYAAAAQHGHREQGVDSYGVAAPHHFPSPSPSPRHPVPFGHANPMLRVHSLPNVAGGSPYRNQSFSVGNSVAGSTVGVYGGPRDLQNPKVTQMTIFYDGLVNVFDNIPVEKAQELMLLASRASIPSPPSAARKSDSPISAAAKLTVPEALPARQIVVQKPEASVPLVSGVSNPITIVSQAVTLPKSFSSSNDSAGPKSGGLPLAVTPLSQASPSQPIPVATTNASAIMPRAVPQARKASLARFLEKRKERVSSVAPYPSSKSPLESSDTIGSPSTPSKSSCTDI…
OsJAZ4	Os09g23660	MERDFLGAIGKDEEQRRHAEERKESDYFGAGGGAAAAAMDWSFASRAALMSFRSSSSAAAAAAREETRELAFPHFSALDGAKMQQASHVLARQKSFGAESHGIPQYAAAAAVHGAHRGQPPHVLNGARVIPASSPFNPNNPMFRVQSSPNLPNAVGAGGGAFKQPPFAMGNAVAGSTVGVYGTRDMPKAKAAQLTIFYAGSVNVFNNVSPEKAQELMFLASRGSLPSAPTTVARMPEAHVFPPAKVTVPEVSPTKPMMLQKPQLVSSPVPAISKPISVVSQATSLPRSASSSNVDSNVTKSSGPLVVPPTSLPPPAQPETLATTTAAAIMPRAVPQARKASLARFLEKRKERVTTVAPYPLAKSPLESSDTMGSANDNKSSCTDIALSSNRDESLSLGQ…
OsTIFY	Os02g49970	MPPPAAVASLTLQVPGGAHDVTSLATSPRTMAVPGTTEQLTIFYSGSMVKFDNVPREKIRYACRLRRLYSSLQRSLQTQDTSMFPSSSSLHIQTKRRGYSVIRLLREMLMVCSSTRTKPMLVHSDSIGAQRTGTPPSRRRIHARGKSRSCQEMSHCW
OsJAZ5	Os04g32480	MSTRAPVELDFLGLRAAAADADDRHAKSGGSSASSSSSIRGMETSAIARIGPHLLRRVIAAAGPPPPPSTAPVPEEMPGAAAAAAPMTLFYNGSVAVFDVSHDKAEAIMRMATEATKAKGLARGNAIVGNFAKEPLTRTKSLQRFLSKRKERLTSLGPYQVGGPAAVGATTSTTTKSFLAKEEEHTAS
OsJAZ6	Os03g28940	MASAKSGERGSSSFAMACSLLSRYVRQNGAAAGELGLGIRGEADANKGKETMELFPQNSGFGSEAAAVKETPDAREQEKRQLTIFYGGKVLVFDDFPAEKAKDLMQMASKSSSTAQNCVLLPSSATATVADNTKVSAVPAPASALPVAQANAPKPVRPNAADLPQARKASLHRFLEKRKDRLQAKAPYQGSPSDASPVKKELQESQPWLGLGPQVAAPDLSLRQESSQ
OsJAZ7	Os07g42370	MAASARPVGVGGERATSFAMACSLLSRYVRQNGAAAAELGLGIRGEGEAPRAAPATMSLLPGEAERKKETMELFPQSAGFGQQDAITADSAADAREQEPEKRQLTIFYGGKVLVFNDFPADKAKGLMQLASKGSPVAPQNAAAPAPAAVTDNTKAPMAVPAPVSSLPTAQADAQKPARANASDMPIARKASLHRFLEKRKDRLNAKTPYQASPSDATPVKKEPESQPWLGLGPNAVVKPIERGQ
OsJAZ8	Os09g26780	MAGRATATATAAGKDRSSFAVTCSLLSQFLKEKKGGGGGLQGLGLGLRPAPAAPPAAGAGGAFRPPPTTMNLLSGLDAPAVEVEPNTAETAADELPLIKAPADQQSDESASEAAGEKAQQLTIFYGGKVVVFENFPSTKVKDLLQIVSTGDGVDKNTGTAATQSLPRPAHNSLPDLPIARRNSLHRFLEKRKGRMNANAPYQANCTAAPSKQANGDKSWLGFGQEMTIKQEI
OsJAZ9	Os03g08310	MASTDPMTRRFAVACGVLSQYVKANSSQPSTAAPVAQGVSGLMAAAAAAAAAPVVQEPGCEVDGGGQQFTIFYAGKVVVIDRCTPAMAAELMRFASAAQGGGGAPEAPPALVDMPIARKASLKRFLAKRKATPASARSSYVVRAAAAEEEQPPAKKAKAAVERREDWLALGSLGHMHSR
OsJAZ10	Os03g08330	MAMEGKSRRFAVACGVLSQYVRAEQKMAAAAGAAPARAVTTLSLMPGAEVVVEEEERREVGEEEAGPATAPAAPLTIFYGGRMVVFEDFPADKAAEVMRMASSGMAAAPAQREGAALADMPIMRKASLQRFFAKRKDRLAATTPYARPSPAETKASEPEEKKTPTSWLDLAASASAAARRDSLTIAL
OsJAZ11	Os03g08320	MAGSSEQQLVANAAATTVAGNGSRFAVTCGLLRQYMKEHSGSNGGGGFLPAVTAMSLMTGGADAEEEAPEVRKTMELFPQQAGTLKDTQERKEITEKAQLTIFYGGSVVVFDDFPAEKAGELMKLAGSRDSTAAAAVSDAGAAAGQPCLPDMPIARKVSLQRFLEKRKNRIVVAEPLPESEKKEAESSKRAKKDDGGASWLQVNPTLSL
OsJAZ12	Os10g25290	MAAAGSSSRFAVTCGLLSQYMRERQQPQPPVTVLEAVAEEEEEEDARTMQLFPPRAAAADGVATPSAGTAPLTIFYDGRMVVVDDVPVEKAAELMRLAGSACSPPQPAHAAALPEMPIARKASLQRFLQKRKHRITTTSEPYKKAAVASPAPEKSFAVAPVKDEPATWLGL
OsJAZ13	Os10g25230	MAAEAAATSRFAAACGALSQYVRAADNVHRARTAAAAAAVRPLPLMPGADVAGDEREEEGGGAAASSAAAQMTIFYGGRVLVLDECPADRAAALLRLAASSRGVPRDDLASTAAAAGESADLPVARKASLQRFMEKRKGRLAARGQPYRRHDAAAAARGDHLALAL
OsJAZ14	Os10g25250	MAVSDHHCGGGGRSWRFAVACGVLSRCVKAEAAAAANGRHRHHPTMLLMPGADVEPDVREEAAAAAQLKIMYGGRMLVFDDFFPAGGAVVELVRAAARAGQDVRRAGAARRRVGDSRGLDAGLPVVRKVSLQRFVEKRRRMRVYHILYTDKSSHHVPGPGRYRSWQCRIIIAAVAGAGGFVVACGVLSRCVKAEAAAAAANGRRHHHHHHTTMLLMPGADVEPDVREEAAAAAQLKIMYGGRMLVFDDFFPAGGAVVELVRAAARAGRDDDGARARRRPAGGEEGVAAAVRGEEKSQAARGDGAVHTRHSPPMLPARTPGSGRTDDAAFY
OsJAZ15	Os03g27900	MDAVGAAGGGAMLPAAARRGQPPQPPCMTTAPEQQAAAGGAVIWPAAAAAEAKEKMVVDARTMQLFPTRSADGVVVSPAPAPAAAQERRRPEVHVTPSVPATAPTAPLTIVYGGQVLVFEHYTAEAAEKLVQRTQHLLAAAAGGGGGNKNNNVTVVTPPPDEPPMLLPPPQMPAASGVSAGGVMPIARKASLQRFLQKRKQK
AtJAZ5	AT1G17380	MSSSNENAKAQAPEKSDFTRRCSLLSRYLKEKGSFGNIDLGLYRKPDSSLALPGKFDPPGKQNAMHKAGHSKGEPSTSSGGKVKDVADLSESQPGSSQLTIFFGGKVLVYNEFPVDKAKEIMEVAKQAKPVTEINIQTPINDENNNNKSSMVLPDLNEPTDNNHLTKEQQQQQEQNQIVERIARRASLHRFFAKRKDRAVARAPYQVNQNAGHHRYPPKPEIVTGQPLEAGQSSQRPPDNAIGQTMAHIKSDGDKDDIMKIEEGQSSKDLDLRL
AtJAZ1	AT1G19180	MSSSMECSEFVGSRRFTGKKPSFSQTCSRLSQYLKENGSFGDLSLGMACKPDVNGTLGNSRQPTTTMSLFPCEASNMDSMVQDVKPTNLFPRQPSFSSSSSSLPKEDVLKMTQTTRSVKPESQTAPLTIFYAGQVIVFNDFSAEKAKEVINLASKGTANSLAKNQTDIRSNIATIANQVPHPRKTTTQEPIQSSPTPLTELPIARRASLHRFLEKRKDRVTSKAPYQLCDPAKASSNPQTTGNMSWLGLAAEI
AtJAZ8	AT1G30135	MKLQQNCDLELRLFPTSYDSDSSDTTSVVESTSSGNPQPNEESQRITIFYNGKMCFSSDVTHLQARSIISIASREMKTKSSSNGSDPPNKSTSFHHNQLPNPKASMKKSLQSFLQKRKIRIQATSPYHSRR
AtJAZ4	AT1G48500	MERDFLGLGSKLSPITVKEETNEDSAPSRGMMDWSFSSKVGSGPQFLSFGTSQQETRVNTVNDHLLSSAAMDQNQRTYFSSLQEDRVFPGSSQQDQTTITVSMSEPNYINSFINHQHLGGSPIMAPPVSVFPAPTTIRSSSKPLPPQLTIFYAGSVLVYQDIAPEKAQAIMLLAGNGPHAKPVSQPKPQKLVHHSLPTTDPPTMPPSFLPSISYIVSETRSSGSNGVTGLGPTKTKASLASTRNNQTAAFSMAPTVGLPQTRKASLARFLEKRKERVINVSPYYVDNKSSIDCRTLMSECVSCPPAHHLH
AtZML2	AT1G51600	MDDLHGSNARMHIREAQDPMHVQFEHHALHHIHNGSGMVDDQADDGNAGGMSEGVETDIPSHPGNVTDNRGEVVDRGSEQGDQLTLSFQGQVYVFDSVLPEKVQAVLLLLGGRELPQAAPPGLGSPHQNNRVSSLPGTPQRFSIPQRLASLVRFREKRKGRNFDKKIRYTVRKEVALRMQRNKGQFTSAKSNNDEAASAGSSWGSNQTWAIESSEAQHQEISCRHCGIGEKSTPMMRRGPAGPRTLCNACGLMWANKGAFRDLSKASPQTAQNLPLNKNEDANLETDHQIMITVANDISNSQ
AtJAZ9	AT1G70700	MERDFLGLSDKQYLSNNVKHEVNDDAVEERGLSTKAAREWGKSKVFATSSFMPSSDFQEAKAFPGAYQWGSVSAANVFRRCQFGGAFQNATPLLLGGSVPLPTHPSLVPRVASSGSSPQLTIFYGGTISVFNDISPDKAQAIMLCAGNGLKGETGDSKPVREAERMYGKQIHNTAATSSSSATHTDNFSRCRDTPVAATNAMSMIESFNAAPRNMIPSVPQARKASLARFLEKRKERFDFVFFFFIENFEVFQLNLKELMLLVQAYECNAIQEDAS
AtJAZ6	AT1G72450	MSTGQAPEKSNFSQRCSLLSRYLKEKGSFGNINMGLARKSDLELAGKFDLKGQQNVIKKVETSETRPFKLIQKFSIGEASTSTEDKAIYIDLSEPAKVAPESGNSQLTIFFGGKVMVFNEFPEDKAKEIMEVAKEANHVAVDSKNSQSHMNLDKSNVVIPDLNEPTSSGNNEDQETGQQHQVVERIARRASLHRFFAKRKDRAVARAPYQVNQHGSHLPPKPEMVAPSIKSGQSSQHIATPPKPKAHNHMPMEVDKKEGQSSKNLELKL
AtJAZ2	AT1G74950	MSSFSAECWDFSGRKPSFSQTCTRLSRYLKEKGSFGDLSLGMTCKPDVNGGSRQPTMMNLFPCEASGMDSSAGQEDIKPKTMFPRQSSFSSSSSSGTKEDVQMIKETTKSVKPESQSAPLTIFYGGRVMVFDDFSAEKAKEVIDLANKGSAKSFTCFTAEVNNNHSAYSQKEIASSPNPVCSPAKTAAQEPIQPNPASLACELPIARRASLHRFLEKRKDRITSKAPYQIDGSAEASSKPTNPAWLSSR
AtJAZ7	AT2G34600	MIIIIKNCDKPLLNFKEMEMQTKCDLELRLLTSSYDSDFHSSLDESSSSEISQPKQESQILTIFYNGHMCVSSDLTHLEANAILSLASRDVEEKSLSLRSSDGSDPPTIPNNSTRFHYQKASMKRSLHSFLQKRSLRIQATSPYHRYR
AtJAZ3	AT3G17860	MERDFLGLGSKNSPITVKEETSESSRDSAPNRGMNWSFSNKVSASSSQFLSFRPTQEDRHRKSGNYHLPHSGSFMPSSVADVYDSTRKAPYSSVQGVRMFPNSNQHEETNAVSMSMPGFQSHHYAPGGRSFMNNNNNSQPLVGVPIMAPPISILPPPGSIVGTTDIRSSSKPIGSPAQLTIFYAGSVCVYDDISPEKAKAIMLLAGNGSSMPQVFSPPQTHQQVVHHTRASVDSSAMPPSFMPTISYLSPEAGSSTNGLGATKATRGLTSTYHNNQANGSNINCPVPVSCSTNVMAPTVALPLARKASLARFLEKRKERVTSVSPYCLDKKSSTDCRRSMSECISSSLSSAT
AtZML1	AT3G21175	MDDLHGRNGRMHIGVAQNPMHVQYEDHGLHHIDNENSMMDDHADGGMDEGVETDIPSHPGNSADNRGEVVDRGIENGDQLTLSFQGQVYVFDRVSPEKVQAVLLLLGGREVPHTLPTTLGSPHQNNRVLGLSGTPQRLSVPQRLASLLRFREKRKGRNFDKTIRYTVRKEVALRMQRKKGQFTSAKSSNDDSGSTGSDWGSNQSWAVEGTETQKPEVLCRHCGTSEKSTPMMRRGPDGPRTLCNACGLMWANKGTLRDLSKVPPPQTPQHLSLNKNEDANLEADQMMEVTGDISNTQ
AtJAZ11	AT3G43440	MAEVNGDFPVPSFADGTGSVSAGLDLLVERSIHEARSTEPDASTQLTIIFGGSCRVFNGVPAQKVQEIIRIAFAGKQTKNVTGINPALNRALSFSTVADLPIARRRSLQRFLEKRRDRSTKPDGSMILPSQLTIIFGGSFSVFDGIPAEKVQEILHIAAAAKATETINLTSINPALKRAISFSNASTVACVSTADVPIARRRSLQRFFEKRRHRFVHTKPYSATTSEADKNETSPIVT
AtPPD1	AT4G14713	MDVGVSPAKSILAKPLKLLTEEDISQLTREDCRKFLKDKGMRRPSWNKSQAIQQVLSLKALYEPGDDSGAGIFRKILVSQPVNPPRVTTTLIEPSNELEACGRVSYPEDNGACHRMDSPRSAEFSGGSGHFVSEKDGHKTTISPRSPAETSELVGQMTIFYSGKVNVYDGIPPEKARSIMHFAANPIDLPENGIFASSRMISKLISKEKMMELPQKGLEKANSSRDSGMEGQANRKVSLQRYREKRKDRKFSKAKKCPGVASSSLEMFLNCQPRMKAAYSQNLGCTGSPLHSQSPESQTKSPNLSVDLNSEGI
AtPPD2	AT4G14720	MDVGVTTAKSILEKPLKLLTEEDISQLTREDCRKFLKEKGMRRPSWNKSQAIQQVLSLKALYEPGDDSGAGILRKILVSQPPNPPRVTTTLIEPRNELEACGRIPLQEDDGACHRRDSPRSAEFSGSSGQFVADKDSHKTVSVSPRSPAETNAVVGQMTIFYSGKVNVYDGVPPEKARSIMHFAANPIDLPENGIFASSRMISKPMSKEKMVELPQYGLEKAPASRDSDVEGQANRKVSLQRYLEKRKDRRFSKTKKAPGVASSSLEMFLNRQPRMNAAYSQNLSGTGHCESPENQTKSPNISVDLNSDLNSEGMNKHLSNGSNDLP
AtZIM	AT4G24470	MFGRHSIIPNNQIGTASASAGEDHVSASATSGHIPYDDMEEIPHPDSIYGAASDLIPDGSQLVAHRSDGSELLVSRPPEGANQLTISFRGQVYVFDAVGADKVDAVLSLLGGSTELAPGPQVMELAQQQNHMPVVEYQSRCSLPQRAQSLDRFRKKRNARCFEKKVRYGVRQEVALRMARNKGQFTSSKMTDGAYNSGTDQDSAQDDAHPEISCTHCGISSKCTPMMRRGPSGPRTLCNACGLFWANRGTLRDLSKKTEENQLALMKPVSSYKYHPDDGGSVADAANNLNTEAASVEEHTSMVSLANGDNSNLLGDH
AtTIFY	AT4G32570	MMVNHNNGQRPTDIDSRLRQTEQDKLLFHDFLGSKNPTLASTSMADHRLPPDNKAAKAAMTPSTASASSAGGLGGLSSTSDLVERHSGGGNHLDGIQLFGPRSDVSGSIMSNRFSGNKRSNSDSHFTTQEHPETLHWSKLLRNGPGSFSMNVNPLANQPPRGGGQISHLLHQLSTSRFKDENVGPSVIAQTAADEGSRTGMKGPGILSSFTMPNSSKLESFAPSNTGNRKDLASSTKQMTIFYGGQAHVFDDVHPNKADVIMALAGSSGGSWSTGLSHKPKSKNNTSDGPYKLGQMYEGGSSKETPQMPPEFRARPSHQPTSSACHRIFTQPGREHQGSIISRGRDIRDPVHRSDPEKEAT
AtJAZ10	AT5G13220	MSKATIELDFLGLEKKQTNNAPKPKFQKFLDRRRSFRDIQGAISKIDPEIIKSLLASTGNNSDSSAKSRSVPSTPREDQPQIPISPVHASLARYFCLSGKVFFFFLTFLALPEKTKKFEIQIFKTFIFLRSSTELVSGTVPMTIFYNGSVSVFQVSRNKAGEIMKVANEAASKKDESSMETDLSVILPTTLRPKLFGQNLEGDLPIARRKSLQRFLEKRKER
AtJAZ12	AT5G20900	MTKVKDEPRASVEGGCGVADGDGGAAEIGGTGSVEKSINEVRSTEIQTAEPTVPPNQLTIFFGGSVTVFDGLPSEKVQEILRIAAKAMETKNSTSISPVSSPALNRAPSFSSTSNVASPAAQPFPIQPISFCRSTADLPIARRHSLQRFLEKRRDRLVNKNPYPTSDFKKTDVPTGNVSIKEEFPTA

## Sheet: Table S2
Table S2 Protein sequences of TIFY genes in Phalaenopsis
Gene name	Gene ID	Protein sequences
PaJAZ1	PAXXG009620	MASYSELGRRPEKSSFSLTCSLLSQYIKEKGCPADLGLGRPIRSIDPSVLGKQEAYRPPTTMCLLPGVDVSGNDVAGAKDDDTKSIELFPLQPDKQPEMAQLTIFYGGKVLVFDNFPAEKARDLMQLASKGSGPGVQNFSLAPPSAAADLPSCPAPPNPPASFPPRPQPSFSDLPIARKASLHRFLEKRKERIIAKAPYQLSSKEVSKDAVSVKQEDICQPWLGLGPQISNSSR
PaJAZ2	PAXXG009920	MAASNVDCDTELCLSPCGRSSNNNKKRTEMSVSGDLAGGGNELQKKISFFYGGQVFICDVTEIQARAIICMAKREMEEAMKSSSQSASAPRGSWPELHAPPEPQLLSSRLSMKRSLQSFLQKRKSRACESTGPSLLQNQQDLQSDSSSSS
PaJAZ3	PAXXG013450	MAGGDFDCDTELCLTPGGGRQRSNTGLMRRAERSAAGDIAGGEKQPEMTMLYGGQVRVCDVTEIQMQARAILCMARRETKEMMGSSSNSYLQAGSTWSDAPLPPFKEPLLLINPGLSMKRSLQRFLQKRKARICDTIPY
PaJAZ4	PAXXG013820	MSGGAEIERRPEKLSFSLTCNLFSQYIKEKGFPADLGLEMTSRSLGKREAYRVPTTMNLLPGVEISGEDQPDINGGNSVRNSMDPPAETKKTERAQLTIFYGGKVMVFDNFPAEKADDLMQFANKESGMVSGAQRFSLMPLAAVDRQNCPVPADSPASFTPPPPPNFSDLPIARKASLHRFLEKRKDRLNAKAPYAKGGSEGMSSVAANLKEEEIRQQWLGLGLGSQISRLS
PaJAZ5	PAXXG029240	MEMEMEEKKRRERGRLSFAGTCSLLSQFLKENRSYGGQQQEKEKESYEPPVTMNLFPLSNAAAEVSKKGDQKEREMNASLTIFYRGKMMVFDNFPAMKAENLMEMASKNANFDAAEATTASPLPREAQASVDLSMPIARRASLHRFLEKRKDRIKNNTPYSFKGLRKMEPTMSEMKSEKKQSWLALGHN
PaJAZ6	PAXXG049350	MERDFLGVVGQNSRALAMEETYGGRLDSVNMAVHWPFMNKDSAMQKFKSFEALGEEDRLKKLVFEPPSSTGLQPATSIDAFEAGNAATSAVKASEKLMGMEIHGVQQFSIPSSQNEAADTHHASTQRYNNASFTAMSHSPSPITIAMTTPFMKSHSSSNLTATAVKQQPLGSIMATNPSIVTNGGGSFTPRNVSKLHMKTAPLTIFYGGSVNVYDDVPSHMAQTIMLMASKECKNAINTADDKTEMKSEHVKATNACMVGVPASATIMPRAVPQARKASLARFLEKRRERISNTIPYSCEKKSPNSSVVLESAPPSSKCSSPDASISSNRCGSWYVSQTKRCSDSDEFPSTKLEM
PaJAZ7	PAXXG055930	MTNRPEKSGFSLTCSLLSHYIKEKGCFADLGIGMPSRALDSSNLGKSETYHSPTTMNLLPGVDGSGNDCEGTKKDSLSFNAERSMEVFPQQVGLSSNLPPAEAKESEKAQLTIFYGGKVRVFDNFPAEKAKDLIQIASKGENFTSGSANAMAPSTPATGLPSLSAPANFPAIAQPNFSDLPIARKASLHRFLQKRKERISALSPYQLSGRNDSKDVAAKEEMSQKLTLLAL
PaJAZ8	PAXXG098670	MEEKQKKTGERSSFAVTCSLLSQFLKENRDLGKLGIDKLHCSQDKQKSFFRPPTTMNLFPGSNVSADNRNERDLSEKTATMPVDPPPQLQDKDAIFKAPNRVDQEENEINAQLTIFYDGKVMVFDDFPAKKVKDLMEMAGKSALQNSCPTPSLQHEPIASVDLTMPIARRASLHRFLEKRKDRINSQAPYIVHGSSEMEEMQAKSEKRFTWLSN
PaJAZ9	PAXXG123530	MEIPDAVQPRSESIGGMAMESVGREMKPEVATAKVLVKREEEVEEEVNNTLGLAFCRGDGKNSTSAMNNPSAITQLTIFYNGSVNVFEAVPPEKAQAIMLIAAAAAAAAAASSGNNASVSRIPAMPSTAVAASPALTRSLSQQSSSTAASPQPPQLLTSSSPYLCKLQTELPVARRHSLQRFLEKRRDRFASRSPYGSEKNFESVEVSMNAKPELKLAVDSAVAE
PaJAZ10	PAXXG152710	MMVEEQAMDPLELRLGSLGYGLTTSCSGADDTCFEDSAMQLLDEQRRQITIIYNGRMSVCDVTNFQASAILDMAKNEVEKNEGKVAIARQTVELEPGLSMKRSLQRFLERRKARMAEHSFPCGANRNQLQLF
PaJAZ11	PAXXG209060	MAKMQEKSNFSITCSLLSQYIKEKGSLADLGFLDSARLGKHEAYRPLATRSLLSGVGVSIDDPKDTKSMELFPQIIGFLPAKEEAKEHQENSQLTIFYGGKVFVFENFPDEKAKDLMEFARKGQNFTSEPSVNIASGAATTPVVDAHSSPATDTPMASFQGRAKPNFTDLPIARKASLHRFLEKRKDRINAKAPYQSCSNGGSKDVVTMKEEEISQPGLGIN
PaJAZ12	PAXXG229230	MERDFMGIGGSESSAKDSCGGRRDSVVQCLSNNSSSTQQFKPFKTQQEEKLKNAMFDQISSCTFLPIGSFPADSKACAVKTPQISFSVDRHNVQQFGCASAQLVPVSQSPIPIGMSSPLFKVHGSCNGPNLAATAMKPQSLGSSNSSLLGPGVGSFAPRNIMKSPPTTAQLTIFYAGSVNVYDDVPWDKAQTIMLKASEGCKATTNIVHTKTEAPVLPLTKGSVSDGLRISQSPMPVNNHSVSSTSHGETSMAMNNSMVAATTATVMPRAVPQARKASLARFLEKRKERVSNTIPYPFEKKDSSWFKGQAKNCEEKVDSPSTKLEM
PaJAZ13	PAXXG308040	MELQLGLCSNSGDHPRQQMTIFYNGRVSISEVTELQARAILEMAKKELEMEEKRGGGDEGEEMRSGALPAVRVMNPGQSMKRSLQRFLQKRKKRIADSSPYGVRPPLLQLFSS
PaJAZ14	PAXXG348960	MGEHHSVTAATESSSESLRYRYSHLTANKASATQNSMSIETMQHVNHRFLCDLPSPNRLQHVPSDNTFECTKKACSAQASQKFLDYGVMQCAAHPYRNQALYRKLALGPYSSVNTNKTFTPRANKQLTIFYAGSVHVFDNVPLLTLQTILLMASKASNTTIKVVNTNSAASVPPSFKGLTNRQILTQALNDTNHSAYSRSCISANNNGVIISPSPSDNDPSKNANSFVKTNKVGTSMFRVVPQARKESLARFLRKRKERLRNQSCVDEGDSLTLYKDLA
PaPPD	PAXXG088150	MNSDAVSTGKSLLEKPLNLLTEDDIAQITREECRRFLKDRGMRRPSWNKSQAIQQVISLKALLENRSDLDDSSAAVRIRRKPQISPPSPSLLTPTHTSLPSPTEDASRSGDSRSVPPLEKDPSPYRRKDPLPPLLTAGDVPCLSPPAGKSQLPQQIHFPPSNAFSGESLGQLTIFYGGKVNVYDGVQSAKAREIMQLAANPDTYDSTIIAPISSGLSYLNRFPPAYTGPIWAGPSAGAPAGKLQRNLKGSSDEGIASREPLPECPTSRKASLKRYLEKRKDRYRLYKGRQGSSSSSLELLYMSQKFCGPGQNELSSRSNSSSSMQPRPPCPPFSLCPSIDTKKLGFSVDLNDDGAGGI
PaZML1	PAXXG018580	MSENPSSPVGEEPMAGGMVGLHESAGSLASMDGDAPTDPGLSILPHVGGSQLTLSFQGEVYVFDCVSPEKVQSVLLLLGGREVAAPLPSPPTSSTNQLNKRFNFSHRVASLMRFREKRKERNFDKKIRYDVRKEVALRMQRNKGQFTSSKSKVEGAEPGFTGADSTSYLVAENGQPQTASACYHCHISAKDTPMMRRGPDGPRTLCNACGLMWANKGTLRDLSKSPVPFQPHSLESNDGHGATAAGQQTAAVPSNGQQISH
PaZML2	PAXXG088460	MSASFAGDPPNHDGDAPVQLDDGVPGDQEGEQEVADAAMQLVGSNPNQLTLLFQGEVYVFDSVTPEKVQAVLLLLGGCEVPTSISSSAFACNQDDRGMDDILRRTNIPAKRLASLIRFREKRKERCFDKKIRYDVRKEVALRMKRRKGQFAGKANPEDESSPSLSCDPPSSQDDTPRETNCQNCGISAKLTPAMRRGPGGPRSLCNACGLMWANKGTLRSVYRPPKMSTLSLPGSNGMVPTSSEVRTDIKPPIDSNNHGSTAVASEILAQEAQVEVQTGEQ
PaZML3	PAXXG144870	MNENSNPVVEVKLVAAGTYPPGCRDLDSTASHQVLASMPMPGQIDGGDVGMGSDGQGILRYAREHEENDGGGVGHGMGEDHDGMMESEGMEGDGPSDPGHPCDPQGMIVPHGGSNQLTLSFQGEVYVFDSVSPEKVQAVLLLLGGREISTGLAAFPSTADLTTKQRSTLPHRVASLMRFREKRKERNFDKKIRYTVRKEVALRMQRSRGQFISSKSKSEDATSDVNAWTNQHWDSVEKQPPSAADCHHCGISAKSTPMMRRGPNGPRTLCNACGLVWANKGTMRDLSKNPSTPIQTRLPEAKDLSDSAAADMQHLPLTANGHDSS
PaTIFY	PAXXG116340	MAVVAMGGDDKKPILHDFLAMSCGNSPAKFGAAGVAAELITVTAMETEASESASASAGVSSIGQGIITGGADPFSGRQTVNNSAVFLIHERKDGSSRPEASNTFSGKKRSNSDSAFMGFITDKIKPVCGDAAECSRSLKMLRKEVISDRSGKNQDELQFPIQSSLRSTSLHSPLGGRPVLHSSKLERPIPPNHGSIVQYPSHVAKTGLFSSSYVSKDANASAILMSQPAADEGSRTGIKSSGILNVVTSSSGPGERSISRVLPYCSRPKCMQIHEPESSNASRYNGLPNVGRQMTVFYAGQAHVFDDVHPNKAEVIMALAGSTGGSWSTTYSQKPATCPSSGEVPTELIQRHINSFPSIQANPEHALCQVDKTTLTRDIPSLTSGGQESGRVVKDA

## Sheet: Table S3
Table S3 Motif logos and sequences of Motif 1–10 obtained using MEME online website
Motif ID	Motif logo	Motif sequences
Motif1		FRDLPIARKASLHRFLEKRKERIADKSPY
Motif2		QLTIFYGGKVYVFDNVPAZKA
Motif3		RRPEKSSFSLTCSLLSQYIKEKGSLADLGJEKPSR
Motif4		CHHCGISAKDTPMMRRGPDGPRTLCNACGLMWANKGTLR
Motif5		LGKKEAYRPPTTMNLLPGVDVSGDD
Motif6		YDVRKEVALRMQRNKGQF
Motif7		DJMLMASKE
Motif8		KEEEIRQPWLGLG
Motif9		DCDTELCL
Motif10		WFKGQAKRCEEKDEFPSTKLEM

## Sheet: Table S4
Table S4 Cis-acting elements analysis
Gene name	Gene ID	Cis-elements	Sequences	Functions
PaJAZ2	PAXXG009920	TGA-element	AACGAC	auxin responsiveness
PaJAZ4	PAXXG013820	TGA-element	AACGAC	auxin responsiveness
PaJAZ5	PAXXG029240	TGA-element	AACGAC	auxin responsiveness
PaJAZ7	PAXXG055930	TGA-element	AACGAC	auxin responsiveness
PaTIFY	PAXXG116340	TGA-element	AACGAC	auxin responsiveness
PaJAZ10	PAXXG152710	TGA-element	AACGAC	auxin responsiveness
PaJAZ10	PAXXG152710	TGA-element	AACGAC	auxin responsiveness
PaJAZ10	PAXXG152710	TGA-element	AACGAC	auxin responsiveness
PaJAZ11	PAXXG209060	TGA-element	AACGAC	auxin responsiveness
PaJAZ11	PAXXG209060	TGA-element	AACGAC	auxin responsiveness
PaJAZ11	PAXXG209060	TGA-element	AACGAC	auxin responsiveness
PaJAZ13	PAXXG308040	TGA-element	AACGAC	auxin responsiveness
PaJAZ2	PAXXG009920	TC-rich repeats	ATTCTCTAAC	defense and stress responsiveness
PaJAZ6	PAXXG049350	TC-rich repeats	ATTCTCTAAC	defense and stress responsiveness
PaJAZ7	PAXXG055930	TC-rich repeats	ATTCTCTAAC	defense and stress responsiveness
PaZML2	PAXXG088460	TC-rich repeats	GTTTTCTTAC	defense and stress responsiveness
PaZML2	PAXXG088460	TC-rich repeats	ATTCTCTAAC	defense and stress responsiveness
PaJAZ8	PAXXG098670	TC-rich repeats	ATTCTCTAAC	defense and stress responsiveness
PaTIFY	PAXXG116340	TC-rich repeats	ATTCTCTAAC	defense and stress responsiveness
PaJAZ9	PAXXG123530	TC-rich repeats	GTTTTCTTAC	defense and stress responsiveness
PaZML3	PAXXG144870	TC-rich repeats	ATTCTCTAAC	defense and stress responsiveness
PaJAZ12	PAXXG229230	TC-rich repeats	ATTCTCTAAC	defense and stress responsiveness
PaJAZ14	PAXXG348960	TC-rich repeats	GTTTTCTTAC	defense and stress responsiveness
PaJAZ1	PAXXG009620	TATC-box	TATCCCA	gibberellin responsiveness
PaJAZ1	PAXXG009620	TATC-box	TATCCCA	gibberellin responsiveness
PaPPD	PAXXG088150	TATC-box	TATCCCA	gibberellin responsiveness
PaTIFY	PAXXG116340	TATC-box	TATCCCA	gibberellin responsiveness
PaJAZ11	PAXXG209060	TATC-box	TATCCCA	gibberellin responsiveness
PaJAZ3	PAXXG013450	LTR	CCGAAA	low-temperature responsiveness
PaZML2	PAXXG088460	LTR	CCGAAA	low-temperature responsiveness
PaZML2	PAXXG088460	LTR	CCGAAA	low-temperature responsiveness
PaJAZ8	PAXXG098670	LTR	CCGAAA	low-temperature responsiveness
PaZML3	PAXXG144870	LTR	CCGAAA	low-temperature responsiveness
PaJAZ10	PAXXG152710	LTR	CCGAAA	low-temperature responsiveness
PaJAZ10	PAXXG152710	LTR	CCGAAA	low-temperature responsiveness
PaJAZ11	PAXXG209060	LTR	CCGAAA	low-temperature responsiveness
PaJAZ12	PAXXG229230	LTR	CCGAAA	low-temperature responsiveness
PaJAZ12	PAXXG229230	LTR	CCGAAA	low-temperature responsiveness
PaJAZ13	PAXXG308040	LTR	CCGAAA	low-temperature responsiveness
PaJAZ13	PAXXG308040	LTR	CCGAAA	low-temperature responsiveness
PaJAZ13	PAXXG308040	LTR	CCGAAA	low-temperature responsiveness
PaJAZ1	PAXXG009620	TCA-element	CCATCTTTTT	salicylic acid responsiveness
PaJAZ3	PAXXG013450	TCA-element	CCATCTTTTT	salicylic acid responsiveness
PaJAZ6	PAXXG049350	TCA-element	CCATCTTTTT	salicylic acid responsiveness
PaJAZ7	PAXXG055930	TCA-element	TCAGAAGAGG	salicylic acid responsiveness
PaJAZ7	PAXXG055930	TCA-element	CCATCTTTTT	salicylic acid responsiveness
PaJAZ7	PAXXG055930	TCA-element	CCATCTTTTT	salicylic acid responsiveness
PaJAZ9	PAXXG123530	TCA-element	TCAGAAGAGG	salicylic acid responsiveness
PaJAZ10	PAXXG152710	TCA-element	CCATCTTTTT	salicylic acid responsiveness
PaJAZ12	PAXXG229230	TCA-element	TCAGAAGAGG	salicylic acid responsiveness
PaJAZ14	PAXXG348960	TCA-element	CCATCTTTTT	salicylic acid responsiveness
PaJAZ1	PAXXG009620	ABRE	ACGTG	abscisic acid responsiveness
PaJAZ1	PAXXG009620	ABRE	ACGTG	abscisic acid responsiveness
PaJAZ1	PAXXG009620	ABRE	CACGTG	abscisic acid responsiveness
PaJAZ1	PAXXG009620	ABRE	ACGTG	abscisic acid responsiveness
PaJAZ1	PAXXG009620	ABRE	CACGTG	abscisic acid responsiveness
PaJAZ1	PAXXG009620	ABRE	ACGTG	abscisic acid responsiveness
PaJAZ2	PAXXG009920	ABRE	ACGTG	abscisic acid responsiveness
PaJAZ3	PAXXG013450	ABRE	ACGTG	abscisic acid responsiveness
PaJAZ4	PAXXG013820	ABRE	CACGTG	abscisic acid responsiveness
PaJAZ4	PAXXG013820	ABRE	ACGTG	abscisic acid responsiveness
PaJAZ5	PAXXG029240	ABRE	ACGTG	abscisic acid responsiveness
PaJAZ5	PAXXG029240	ABRE	CACGTG	abscisic acid responsiveness
PaJAZ5	PAXXG029240	ABRE	ACGTG	abscisic acid responsiveness
PaJAZ5	PAXXG029240	ABRE	CACGTG	abscisic acid responsiveness
PaJAZ5	PAXXG029240	ABRE	ACGTG	abscisic acid responsiveness
PaJAZ6	PAXXG049350	ABRE	ACGTG	abscisic acid responsiveness
PaJAZ7	PAXXG055930	ABRE	CGCACGTGTC	abscisic acid responsiveness
PaJAZ7	PAXXG055930	ABRE	ACGTG	abscisic acid responsiveness
PaJAZ7	PAXXG055930	ABRE	ACGTG	abscisic acid responsiveness
PaJAZ7	PAXXG055930	ABRE	CACGTG	abscisic acid responsiveness
PaJAZ7	PAXXG055930	ABRE	ACGTG	abscisic acid responsiveness
PaJAZ7	PAXXG055930	ABRE	CACGTG	abscisic acid responsiveness
PaJAZ7	PAXXG055930	ABRE	ACGTG	abscisic acid responsiveness
PaPPD	PAXXG088150	ABRE	ACGTG	abscisic acid responsiveness
PaPPD	PAXXG088150	ABRE	ACGTG	abscisic acid responsiveness
PaPPD	PAXXG088150	ABRE	CACGTG	abscisic acid responsiveness
PaPPD	PAXXG088150	ABRE	ACGTG	abscisic acid responsiveness
PaPPD	PAXXG088150	ABRE	ACGTG	abscisic acid responsiveness
PaJAZ8	PAXXG098670	ABRE	CACGTG	abscisic acid responsiveness
PaJAZ8	PAXXG098670	ABRE	ACGTG	abscisic acid responsiveness
PaJAZ8	PAXXG098670	ABRE	CACGTG	abscisic acid responsiveness
PaJAZ8	PAXXG098670	ABRE	ACGTG	abscisic acid responsiveness
PaTIFY	PAXXG116340	ABRE	ACGTG	abscisic acid responsiveness
PaJAZ9	PAXXG123530	ABRE	ACGTG	abscisic acid responsiveness
PaJAZ10	PAXXG152710	ABRE	ACGTG	abscisic acid responsiveness
PaJAZ10	PAXXG152710	ABRE	CACGTG	abscisic acid responsiveness
PaJAZ10	PAXXG152710	ABRE	ACGTG	abscisic acid responsiveness
PaJAZ11	PAXXG209060	ABRE	ACGTG	abscisic acid responsiveness
PaJAZ11	PAXXG209060	ABRE	ACGTG	abscisic acid responsiveness
PaJAZ11	PAXXG209060	ABRE	ACGTG	abscisic acid responsiveness
PaJAZ11	PAXXG209060	ABRE	ACGTG	abscisic acid responsiveness
PaJAZ11	PAXXG209060	ABRE	CACGTG	abscisic acid responsiveness
PaJAZ11	PAXXG209060	ABRE	ACGTG	abscisic acid responsiveness
PaJAZ11	PAXXG209060	ABRE	ACGTG	abscisic acid responsiveness
PaJAZ11	PAXXG209060	ABRE	ACGTG	abscisic acid responsiveness
PaJAZ12	PAXXG229230	ABRE	ACGTG	abscisic acid responsiveness
PaJAZ12	PAXXG229230	ABRE	TACGGTC	abscisic acid responsiveness
PaJAZ12	PAXXG229230	ABRE	ACGTG	abscisic acid responsiveness
PaJAZ13	PAXXG308040	ABRE	CGCACGTGTC	abscisic acid responsiveness
PaJAZ13	PAXXG308040	ABRE	CACGTG	abscisic acid responsiveness
PaJAZ13	PAXXG308040	ABRE	ACGTG	abscisic acid responsiveness
PaJAZ13	PAXXG308040	ABRE	CACGTG	abscisic acid responsiveness
PaJAZ13	PAXXG308040	ABRE	ACGTG	abscisic acid responsiveness
PaJAZ14	PAXXG348960	ABRE	CACGTG	abscisic acid responsiveness
PaJAZ14	PAXXG348960	ABRE	ACGTG	abscisic acid responsiveness
PaJAZ1	PAXXG009620	ARE	AAACCA	anaerobic induction
PaJAZ2	PAXXG009920	ARE	AAACCA	anaerobic induction
PaJAZ4	PAXXG013820	ARE	AAACCA	anaerobic induction
PaJAZ4	PAXXG013820	ARE	AAACCA	anaerobic induction
PaZML1	PAXXG018580	ARE	AAACCA	anaerobic induction
PaZML1	PAXXG018580	ARE	AAACCA	anaerobic induction
PaZML1	PAXXG018580	ARE	AAACCA	anaerobic induction
PaZML1	PAXXG018580	ARE	AAACCA	anaerobic induction
PaJAZ5	PAXXG029240	ARE	AAACCA	anaerobic induction
PaJAZ5	PAXXG029240	ARE	AAACCA	anaerobic induction
PaJAZ6	PAXXG049350	ARE	AAACCA	anaerobic induction
PaJAZ7	PAXXG055930	ARE	AAACCA	anaerobic induction
PaJAZ7	PAXXG055930	ARE	AAACCA	anaerobic induction
PaJAZ7	PAXXG055930	ARE	AAACCA	anaerobic induction
PaJAZ7	PAXXG055930	ARE	AAACCA	anaerobic induction
PaPPD	PAXXG088150	ARE	AAACCA	anaerobic induction
PaPPD	PAXXG088150	ARE	AAACCA	anaerobic induction
PaPPD	PAXXG088150	ARE	AAACCA	anaerobic induction
PaZML2	PAXXG088460	ARE	AAACCA	anaerobic induction
PaTIFY	PAXXG116340	ARE	AAACCA	anaerobic induction
PaTIFY	PAXXG116340	ARE	AAACCA	anaerobic induction
PaJAZ9	PAXXG123530	ARE	AAACCA	anaerobic induction
PaJAZ9	PAXXG123530	ARE	AAACCA	anaerobic induction
PaJAZ9	PAXXG123530	ARE	AAACCA	anaerobic induction
PaJAZ9	PAXXG123530	ARE	AAACCA	anaerobic induction
PaZML3	PAXXG144870	ARE	AAACCA	anaerobic induction
PaJAZ11	PAXXG209060	ARE	AAACCA	anaerobic induction
PaJAZ11	PAXXG209060	ARE	AAACCA	anaerobic induction
PaJAZ12	PAXXG229230	ARE	AAACCA	anaerobic induction
PaJAZ13	PAXXG308040	ARE	AAACCA	anaerobic induction
PaJAZ14	PAXXG348960	ARE	AAACCA	anaerobic induction
PaTIFY	PAXXG116340	AuxRR-core	GGTCCAT	auxin responsiveness
PaZML3	PAXXG144870	AuxRR-core	GGTCCAT	auxin responsiveness
PaJAZ4	PAXXG013820	circadian	CAAAGATATC	circadian control
PaJAZ5	PAXXG029240	circadian	CAAAGATATC	circadian control
PaJAZ6	PAXXG049350	circadian	CAAAGATATC	circadian control
PaJAZ6	PAXXG049350	circadian	CAAAGATATC	circadian control
PaJAZ9	PAXXG123530	circadian	CAAAGATATC	circadian control
PaJAZ1	PAXXG009620	G-Box	CACGTT	light responsiveness
PaJAZ1	PAXXG009620	G-Box	CACGTG	light responsiveness
PaJAZ1	PAXXG009620	G-Box	CACGTG	light responsiveness
PaJAZ1	PAXXG009620	G-box	TACGTG	light responsiveness
PaJAZ1	PAXXG009620	G-box	CACGAC	light responsiveness
PaJAZ1	PAXXG009620	G-box	CACGAC	light responsiveness
PaJAZ1	PAXXG009620	G-box	CACGTG	light responsiveness
PaJAZ1	PAXXG009620	G-box	CACGTG	light responsiveness
PaJAZ2	PAXXG009920	G-box	CCACGTAA	light responsiveness
PaJAZ2	PAXXG009920	G-box	TACGTG	light responsiveness
PaJAZ2	PAXXG009920	G-Box	TCCACATGGCA	light responsiveness
PaJAZ3	PAXXG013450	G-box	CACGTC	light responsiveness
PaJAZ4	PAXXG013820	G-box	CACGTG	light responsiveness
PaJAZ4	PAXXG013820	G-Box	CACGTG	light responsiveness
PaJAZ5	PAXXG029240	G-Box	CACGTT	light responsiveness
PaJAZ5	PAXXG029240	G-Box	CACGTG	light responsiveness
PaJAZ5	PAXXG029240	G-Box	CACGTG	light responsiveness
PaJAZ5	PAXXG029240	G-box	CACGTG	light responsiveness
PaJAZ5	PAXXG029240	G-box	CACGTG	light responsiveness
PaJAZ6	PAXXG049350	G-Box	CACGTT	light responsiveness
PaJAZ7	PAXXG055930	G-Box	CACGTG	light responsiveness
PaJAZ7	PAXXG055930	G-Box	CACGTG	light responsiveness
PaJAZ7	PAXXG055930	G-box	TACGTG	light responsiveness
PaJAZ7	PAXXG055930	G-box	TAACACGTAG	light responsiveness
PaJAZ7	PAXXG055930	G-box	CCACGTAA	light responsiveness
PaJAZ7	PAXXG055930	G-box	TACGTG	light responsiveness
PaJAZ7	PAXXG055930	G-box	CACGTG	light responsiveness
PaJAZ7	PAXXG055930	G-box	CACGTG	light responsiveness
PaPPD	PAXXG088150	G-box	TACGTG	light responsiveness
PaPPD	PAXXG088150	G-box	TAACACGTAG	light responsiveness
PaPPD	PAXXG088150	G-box	TACGTG	light responsiveness
PaPPD	PAXXG088150	G-box	GCCACGTGGA	light responsiveness
PaPPD	PAXXG088150	G-box	CACGTG	light responsiveness
PaPPD	PAXXG088150	G-box	CACGAC	light responsiveness
PaPPD	PAXXG088150	G-box	CAGACGTGGCA	light responsiveness
PaPPD	PAXXG088150	G-box	CACGTC	light responsiveness
PaPPD	PAXXG088150	G-Box	CACGTG	light responsiveness
PaJAZ8	PAXXG098670	G-Box	CACGTG	light responsiveness
PaJAZ8	PAXXG098670	G-Box	CACGTG	light responsiveness
PaJAZ8	PAXXG098670	G-box	CACGTG	light responsiveness
PaJAZ8	PAXXG098670	G-box	CACGTG	light responsiveness
PaTIFY	PAXXG116340	G-box	TACGTG	light responsiveness
PaJAZ9	PAXXG123530	G-box	TACGTG	light responsiveness
PaJAZ10	PAXXG152710	G-box	CACGTG	light responsiveness
PaJAZ10	PAXXG152710	G-Box	CACGTT	light responsiveness
PaJAZ10	PAXXG152710	G-Box	CACGTG	light responsiveness
PaJAZ11	PAXXG209060	G-box	TACGTG	light responsiveness
PaJAZ11	PAXXG209060	G-box	CACGTG	light responsiveness
PaJAZ11	PAXXG209060	G-box	CACGTC	light responsiveness
PaJAZ11	PAXXG209060	G-box	TACGTG	light responsiveness
PaJAZ11	PAXXG209060	G-Box	CACGTT	light responsiveness
PaJAZ11	PAXXG209060	G-Box	CACGTT	light responsiveness
PaJAZ11	PAXXG209060	G-Box	CACGTT	light responsiveness
PaJAZ11	PAXXG209060	G-Box	CACGTG	light responsiveness
PaJAZ12	PAXXG229230	G-box	TACGTG	light responsiveness
PaJAZ12	PAXXG229230	G-Box	CACGTT	light responsiveness
PaJAZ13	PAXXG308040	G-box	CACGAC	light responsiveness
PaJAZ13	PAXXG308040	G-box	CACGTG	light responsiveness
PaJAZ13	PAXXG308040	G-box	CACGTG	light responsiveness
PaJAZ13	PAXXG308040	G-Box	CACGTG	light responsiveness
PaJAZ13	PAXXG308040	G-Box	CACGTG	light responsiveness
PaJAZ14	PAXXG348960	G-box	CTTCCACGTGGCA	light responsiveness
PaJAZ14	PAXXG348960	G-box	GCCACGTGGA	light responsiveness
PaJAZ14	PAXXG348960	G-box	CACGTG	light responsiveness
PaJAZ14	PAXXG348960	G-Box	CACGTG	light responsiveness
PaJAZ1	PAXXG009620	CGTCA-motif	CGTCA	MeJA responsiveness
PaJAZ1	PAXXG009620	CGTCA-motif	CGTCA	MeJA responsiveness
PaJAZ2	PAXXG009920	CGTCA-motif	CGTCA	MeJA responsiveness
PaJAZ2	PAXXG009920	CGTCA-motif	CGTCA	MeJA responsiveness
PaJAZ2	PAXXG009920	CGTCA-motif	CGTCA	MeJA responsiveness
PaJAZ4	PAXXG013820	CGTCA-motif	CGTCA	MeJA responsiveness
PaJAZ4	PAXXG013820	CGTCA-motif	CGTCA	MeJA responsiveness
PaJAZ4	PAXXG013820	CGTCA-motif	CGTCA	MeJA responsiveness
PaZML1	PAXXG018580	CGTCA-motif	CGTCA	MeJA responsiveness
PaJAZ6	PAXXG049350	CGTCA-motif	CGTCA	MeJA responsiveness
PaJAZ7	PAXXG055930	CGTCA-motif	CGTCA	MeJA responsiveness
PaJAZ7	PAXXG055930	CGTCA-motif	CGTCA	MeJA responsiveness
PaZML2	PAXXG088460	CGTCA-motif	CGTCA	MeJA responsiveness
PaJAZ8	PAXXG098670	CGTCA-motif	CGTCA	MeJA responsiveness
PaJAZ9	PAXXG123530	CGTCA-motif	CGTCA	MeJA responsiveness
PaJAZ9	PAXXG123530	CGTCA-motif	CGTCA	MeJA responsiveness
PaJAZ9	PAXXG123530	CGTCA-motif	CGTCA	MeJA responsiveness
PaZML3	PAXXG144870	CGTCA-motif	CGTCA	MeJA responsiveness
PaZML3	PAXXG144870	CGTCA-motif	CGTCA	MeJA responsiveness
PaJAZ10	PAXXG152710	CGTCA-motif	CGTCA	MeJA responsiveness
PaJAZ10	PAXXG152710	CGTCA-motif	CGTCA	MeJA responsiveness
PaJAZ10	PAXXG152710	CGTCA-motif	CGTCA	MeJA responsiveness
PaJAZ10	PAXXG152710	CGTCA-motif	CGTCA	MeJA responsiveness
PaJAZ10	PAXXG152710	CGTCA-motif	CGTCA	MeJA responsiveness
PaJAZ10	PAXXG152710	CGTCA-motif	CGTCA	MeJA responsiveness
PaJAZ11	PAXXG209060	CGTCA-motif	CGTCA	MeJA responsiveness
PaJAZ11	PAXXG209060	CGTCA-motif	CGTCA	MeJA responsiveness
PaJAZ11	PAXXG209060	CGTCA-motif	CGTCA	MeJA responsiveness
PaJAZ11	PAXXG209060	CGTCA-motif	CGTCA	MeJA responsiveness
PaJAZ11	PAXXG209060	CGTCA-motif	CGTCA	MeJA responsiveness
PaJAZ12	PAXXG229230	CGTCA-motif	CGTCA	MeJA responsiveness
PaJAZ13	PAXXG308040	CGTCA-motif	CGTCA	MeJA responsiveness
PaJAZ1	PAXXG009620	TGACG-motif	TGACG	MeJA responsiveness
PaJAZ1	PAXXG009620	TGACG-motif	TGACG	MeJA responsiveness
PaJAZ2	PAXXG009920	TGACG-motif	TGACG	MeJA responsiveness
PaJAZ2	PAXXG009920	TGACG-motif	TGACG	MeJA responsiveness
PaJAZ2	PAXXG009920	TGACG-motif	TGACG	MeJA responsiveness
PaJAZ4	PAXXG013820	TGACG-motif	TGACG	MeJA responsiveness
PaJAZ4	PAXXG013820	TGACG-motif	TGACG	MeJA responsiveness
PaJAZ4	PAXXG013820	TGACG-motif	TGACG	MeJA responsiveness
PaZML1	PAXXG018580	TGACG-motif	TGACG	MeJA responsiveness
PaJAZ6	PAXXG049350	TGACG-motif	TGACG	MeJA responsiveness
PaJAZ7	PAXXG055930	TGACG-motif	TGACG	MeJA responsiveness
PaJAZ7	PAXXG055930	TGACG-motif	TGACG	MeJA responsiveness
PaZML2	PAXXG088460	TGACG-motif	TGACG	MeJA responsiveness
PaJAZ8	PAXXG098670	TGACG-motif	TGACG	MeJA responsiveness
PaJAZ9	PAXXG123530	TGACG-motif	TGACG	MeJA responsiveness
PaJAZ9	PAXXG123530	TGACG-motif	TGACG	MeJA responsiveness
PaJAZ9	PAXXG123530	TGACG-motif	TGACG	MeJA responsiveness
PaZML3	PAXXG144870	TGACG-motif	TGACG	MeJA responsiveness
PaZML3	PAXXG144870	TGACG-motif	TGACG	MeJA responsiveness
PaJAZ10	PAXXG152710	TGACG-motif	TGACG	MeJA responsiveness
PaJAZ10	PAXXG152710	TGACG-motif	TGACG	MeJA responsiveness
PaJAZ10	PAXXG152710	TGACG-motif	TGACG	MeJA responsiveness
PaJAZ10	PAXXG152710	TGACG-motif	TGACG	MeJA responsiveness
PaJAZ10	PAXXG152710	TGACG-motif	TGACG	MeJA responsiveness
PaJAZ10	PAXXG152710	TGACG-motif	TGACG	MeJA responsiveness
PaJAZ11	PAXXG209060	TGACG-motif	TGACG	MeJA responsiveness
PaJAZ11	PAXXG209060	TGACG-motif	TGACG	MeJA responsiveness
PaJAZ11	PAXXG209060	TGACG-motif	TGACG	MeJA responsiveness
PaJAZ11	PAXXG209060	TGACG-motif	TGACG	MeJA responsiveness
PaJAZ11	PAXXG209060	TGACG-motif	TGACG	MeJA responsiveness
PaJAZ12	PAXXG229230	TGACG-motif	TGACG	MeJA responsiveness
PaJAZ13	PAXXG308040	TGACG-motif	TGACG	MeJA responsiveness
PaZML1	PAXXG018580	CAT-box	GCCACT	meristem expression
PaJAZ12	PAXXG229230	CAT-box	GCCACT	meristem expression
PaJAZ6	PAXXG049350	HD-Zip 1	CAAT(A/T)ATTG	differentiation of the palisade mesophyll cells
PaJAZ1	PAXXG009620	GC-motif	CCCCCG	anoxic specific inducibility
PaZML1	PAXXG018580	GC-motif	CCCCCG	anoxic specific inducibility
PaJAZ9	PAXXG123530	GC-motif	CCCCCG	anoxic specific inducibility
PaZML3	PAXXG144870	GC-motif	CCCCCG	anoxic specific inducibility
PaJAZ7	PAXXG055930	GARE-motif	TCTGTTG	gibberellin responsiveness
PaJAZ7	PAXXG055930	GARE-motif	TCTGTTG	gibberellin responsiveness
PaTIFY	PAXXG116340	GARE-motif	TCTGTTG	gibberellin responsiveness
PaJAZ9	PAXXG123530	GARE-motif	TCTGTTG	gibberellin responsiveness
PaJAZ12	PAXXG229230	GARE-motif	TCTGTTG	gibberellin responsiveness
PaPPD	PAXXG088150	P-box	CCTTTTG	gibberellin responsiveness
PaPPD	PAXXG088150	P-box	CCTTTTG	gibberellin responsiveness
PaTIFY	PAXXG116340	P-box	CCTTTTG	gibberellin responsiveness
PaJAZ10	PAXXG152710	P-box	CCTTTTG	gibberellin responsiveness
PaJAZ12	PAXXG229230	P-box	CCTTTTG	gibberellin responsiveness
PaJAZ13	PAXXG308040	P-box	CCTTTTG	gibberellin responsiveness
PaJAZ5	PAXXG029240	3-AF1 binding site	TAAGAGAGGAA	light responsiveness
PaJAZ8	PAXXG098670	3-AF1 binding site	TAAGAGAGGAA	light responsiveness
PaJAZ8	PAXXG098670	3-AF1 binding site	TAAGAGAGGAA	light responsiveness
PaJAZ1	PAXXG009620	GT1-motif	GGTTAAT	light responsiveness
PaJAZ2	PAXXG009920	GT1-motif	GGTTAAT	light responsiveness
PaJAZ3	PAXXG013450	GT1-motif	GGTTAA	light responsiveness
PaJAZ4	PAXXG013820	GT1-motif	GGTTAAT	light responsiveness
PaJAZ4	PAXXG013820	GT1-motif	GGTTAA	light responsiveness
PaZML1	PAXXG018580	GT1-motif	GGTTAA	light responsiveness
PaJAZ6	PAXXG049350	GT1-motif	GGTTAA	light responsiveness
PaZML2	PAXXG088460	GT1-motif	GGTTAA	light responsiveness
PaTIFY	PAXXG116340	GT1-motif	GGTTAA	light responsiveness
PaJAZ14	PAXXG348960	GT1-motif	GGTTAA	light responsiveness
PaJAZ4	PAXXG013820	Sp1	GGGCGG	light responsiveness
PaJAZ6	PAXXG049350	Sp1	GGGCGG	light responsiveness
PaJAZ7	PAXXG055930	Sp1	GGGCGG	light responsiveness
PaTIFY	PAXXG116340	Sp1	GGGCGG	light responsiveness
PaTIFY	PAXXG116340	Sp1	GGGCGG	light responsiveness
PaJAZ9	PAXXG123530	Sp1	GGGCGG	light responsiveness
PaZML3	PAXXG144870	Sp1	GGGCGG	light responsiveness
PaJAZ11	PAXXG209060	Sp1	GGGCGG	light responsiveness
PaZML1	PAXXG018580	MBS	CAACTG	drought inducibility
PaPPD	PAXXG088150	MBS	CAACTG	drought inducibility
PaPPD	PAXXG088150	MBS	CAACTG	drought inducibility
PaJAZ8	PAXXG098670	MBS	CAACTG	drought inducibility
PaTIFY	PAXXG116340	MBS	CAACTG	drought inducibility
PaJAZ9	PAXXG123530	MBS	CAACTG	drought inducibility
PaJAZ9	PAXXG123530	MBS	CAACTG	drought inducibility
PaZML3	PAXXG144870	MBS	CAACTG	drought inducibility
PaZML3	PAXXG144870	MBS	CAACTG	drought inducibility
PaZML3	PAXXG144870	MBS	CAACTG	drought inducibility
PaJAZ14	PAXXG348960	MBS	CAACTG	drought inducibility
PaJAZ1	PAXXG009620	MRE	AACCTAA	light responsiveness
PaJAZ1	PAXXG009620	MRE	AACCTAA	light responsiveness
PaJAZ6	PAXXG049350	MRE	AACCTAA	light responsiveness
PaJAZ7	PAXXG055930	MRE	AACCTAA	light responsiveness
PaJAZ7	PAXXG055930	MRE	AACCTAA	light responsiveness
PaJAZ11	PAXXG209060	MRE	AACCTAA	light responsiveness
PaJAZ14	PAXXG348960	MRE	AACCTAA	light responsiveness
PaJAZ14	PAXXG348960	MRE	AACCTAA	light responsiveness
PaJAZ4	PAXXG013820	ATCT-motif	AATCTAATCC	light responsiveness
PaJAZ5	PAXXG029240	ATCT-motif	AATCTAATCC	light responsiveness
PaTIFY	PAXXG116340	ATCT-motif	AATCTAATCC	light responsiveness
PaTIFY	PAXXG116340	ATCT-motif	AATCTAATCC	light responsiveness
PaJAZ1	PAXXG009620	Box 4	ATTAAT	light responsiveness
PaJAZ1	PAXXG009620	Box 4	ATTAAT	light responsiveness
PaJAZ1	PAXXG009620	Box 4	ATTAAT	light responsiveness
PaJAZ1	PAXXG009620	Box 4	ATTAAT	light responsiveness
PaJAZ1	PAXXG009620	Box 4	ATTAAT	light responsiveness
PaJAZ1	PAXXG009620	Box 4	ATTAAT	light responsiveness
PaJAZ1	PAXXG009620	Box 4	ATTAAT	light responsiveness
PaJAZ1	PAXXG009620	Box 4	ATTAAT	light responsiveness
PaJAZ2	PAXXG009920	Box 4	ATTAAT	light responsiveness
PaJAZ3	PAXXG013450	Box 4	ATTAAT	light responsiveness
PaZML1	PAXXG018580	Box 4	ATTAAT	light responsiveness
PaZML1	PAXXG018580	Box 4	ATTAAT	light responsiveness
PaZML1	PAXXG018580	Box 4	ATTAAT	light responsiveness
PaZML1	PAXXG018580	Box 4	ATTAAT	light responsiveness
PaZML1	PAXXG018580	Box 4	ATTAAT	light responsiveness
PaJAZ5	PAXXG029240	Box 4	ATTAAT	light responsiveness
PaJAZ5	PAXXG029240	Box 4	ATTAAT	light responsiveness
PaJAZ5	PAXXG029240	Box 4	ATTAAT	light responsiveness
PaJAZ6	PAXXG049350	Box 4	ATTAAT	light responsiveness
PaJAZ6	PAXXG049350	Box 4	ATTAAT	light responsiveness
PaJAZ6	PAXXG049350	Box 4	ATTAAT	light responsiveness
PaJAZ7	PAXXG055930	Box 4	ATTAAT	light responsiveness
PaJAZ7	PAXXG055930	Box 4	ATTAAT	light responsiveness
PaPPD	PAXXG088150	Box 4	ATTAAT	light responsiveness
PaZML2	PAXXG088460	Box 4	ATTAAT	light responsiveness
PaZML2	PAXXG088460	Box 4	ATTAAT	light responsiveness
PaZML2	PAXXG088460	Box 4	ATTAAT	light responsiveness
PaZML2	PAXXG088460	Box 4	ATTAAT	light responsiveness
PaZML2	PAXXG088460	Box 4	ATTAAT	light responsiveness
PaTIFY	PAXXG116340	Box 4	ATTAAT	light responsiveness
PaTIFY	PAXXG116340	Box 4	ATTAAT	light responsiveness
PaJAZ9	PAXXG123530	Box 4	ATTAAT	light responsiveness
PaJAZ10	PAXXG152710	Box 4	ATTAAT	light responsiveness
PaJAZ10	PAXXG152710	Box 4	ATTAAT	light responsiveness
PaJAZ10	PAXXG152710	Box 4	ATTAAT	light responsiveness
PaJAZ10	PAXXG152710	Box 4	ATTAAT	light responsiveness
PaJAZ10	PAXXG152710	Box 4	ATTAAT	light responsiveness
PaJAZ12	PAXXG229230	Box 4	ATTAAT	light responsiveness
PaJAZ13	PAXXG308040	Box 4	ATTAAT	light responsiveness
PaJAZ13	PAXXG308040	Box 4	ATTAAT	light responsiveness
PaJAZ13	PAXXG308040	Box 4	ATTAAT	light responsiveness
PaJAZ14	PAXXG348960	Box 4	ATTAAT	light responsiveness
PaJAZ14	PAXXG348960	Box 4	ATTAAT	light responsiveness
PaJAZ14	PAXXG348960	Box 4	ATTAAT	light responsiveness
PaJAZ9	PAXXG123530	chs-CMA1a	TTACTTAA	light responsiveness
PaZML3	PAXXG144870	chs-CMA1a	TTACTTAA	light responsiveness
PaJAZ4	PAXXG013820	chs-CMA2a	TCACTTGA	light responsiveness
PaTIFY	PAXXG116340	chs-CMA2a	TCACTTGA	light responsiveness
PaJAZ12	PAXXG229230	chs-CMA2a	TCACTTGA	light responsiveness
PaJAZ2	PAXXG009920	GATA-motif	AAGATAAGATT	light responsiveness
PaJAZ7	PAXXG055930	GATA-motif	GATAGGG	light responsiveness
PaJAZ9	PAXXG123530	GATA-motif	GATAGGG	light responsiveness
PaJAZ11	PAXXG209060	GATA-motif	AAGGATAAGG	light responsiveness
PaJAZ12	PAXXG229230	GATA-motif	AAGGATAAGG	light responsiveness
PaJAZ14	PAXXG348960	GATA-motif	GATAGGG	light responsiveness
PaJAZ2	PAXXG009920	I-box	GTATAAGGCC	light responsiveness
PaZML2	PAXXG088460	I-box	gGATAAGGTG	light responsiveness
PaJAZ12	PAXXG229230	I-box	gGATAAGGTG	light responsiveness
PaJAZ13	PAXXG308040	I-box	gGATAAGGTG	light responsiveness
PaJAZ3	PAXXG013450	LAMP-element	CTTTATCA	light responsiveness
PaJAZ4	PAXXG013820	LAMP-element	CTTTATCA	light responsiveness
PaJAZ6	PAXXG049350	LAMP-element	CTTTATCA	light responsiveness
PaJAZ7	PAXXG055930	LAMP-element	CTTTATCA	light responsiveness
PaZML2	PAXXG088460	LAMP-element	CCTTATCCA	light responsiveness
PaTIFY	PAXXG116340	LAMP-element	CTTTATCA	light responsiveness
PaJAZ13	PAXXG308040	LAMP-element	CTTTATCA	light responsiveness
PaJAZ1	PAXXG009620	L-box	ATCCCACCTAC	light responsiveness
PaJAZ7	PAXXG055930	L-box	ATCCCACCTAC	light responsiveness
PaJAZ2	PAXXG009920	TCCC-motif	TCTCCCT	light responsiveness
PaZML1	PAXXG018580	TCCC-motif	TCTCCCT	light responsiveness
PaZML1	PAXXG018580	TCCC-motif	TCTCCCT	light responsiveness
PaJAZ6	PAXXG049350	TCCC-motif	TCTCCCT	light responsiveness
PaJAZ7	PAXXG055930	TCCC-motif	TCTCCCT	light responsiveness
PaTIFY	PAXXG116340	TCCC-motif	TCTCCCT	light responsiveness
PaJAZ9	PAXXG123530	TCCC-motif	TCTCCCT	light responsiveness
PaZML3	PAXXG144870	TCCC-motif	TCTCCCT	light responsiveness
PaZML3	PAXXG144870	TCCC-motif	TCTCCCT	light responsiveness
PaJAZ12	PAXXG229230	TCCC-motif	TCTCCCT	light responsiveness
PaJAZ1	PAXXG009620	TCT-motif	TCTTAC	light responsiveness
PaJAZ1	PAXXG009620	TCT-motif	TCTTAC	light responsiveness
PaJAZ2	PAXXG009920	TCT-motif	TCTTAC	light responsiveness
PaJAZ2	PAXXG009920	TCT-motif	TCTTAC	light responsiveness
PaJAZ3	PAXXG013450	TCT-motif	TCTTAC	light responsiveness
PaJAZ4	PAXXG013820	TCT-motif	TCTTAC	light responsiveness
PaJAZ4	PAXXG013820	TCT-motif	TCTTAC	light responsiveness
PaZML1	PAXXG018580	TCT-motif	TCTTAC	light responsiveness
PaJAZ5	PAXXG029240	TCT-motif	TCTTAC	light responsiveness
PaJAZ5	PAXXG029240	TCT-motif	TCTTAC	light responsiveness
PaJAZ6	PAXXG049350	TCT-motif	TCTTAC	light responsiveness
PaJAZ6	PAXXG049350	TCT-motif	TCTTAC	light responsiveness
PaJAZ7	PAXXG055930	TCT-motif	TCTTAC	light responsiveness
PaJAZ9	PAXXG123530	TCT-motif	TCTTAC	light responsiveness
PaJAZ10	PAXXG152710	TCT-motif	TCTTAC	light responsiveness
PaJAZ13	PAXXG308040	TCT-motif	TCTTAC	light responsiveness
PaJAZ3	PAXXG013450	AT1-motif	AATTATTTTTTATT	light responsiveness
PaJAZ4	PAXXG013820	AT1-motif	AATTATTTTTTATT	light responsiveness
PaTIFY	PAXXG116340	AT1-motif	AATTATTTTTTATT	light responsiveness
PaTIFY	PAXXG116340	AT1-motif	AATTATTTTTTATT	light responsiveness
PaJAZ4	PAXXG013820	AE-box	AGAAACAA	light responsiveness
PaJAZ4	PAXXG013820	AE-box	AGAAACTT	light responsiveness
PaZML1	PAXXG018580	AE-box	AGAAACAA	light responsiveness
PaJAZ7	PAXXG055930	AE-box	AGAAACTT	light responsiveness
PaJAZ7	PAXXG055930	AE-box	AGAAACAA	light responsiveness
PaJAZ13	PAXXG308040	AE-box	AGAAACTT	light responsiveness
PaZML3	PAXXG144870	TGA-box	TGACGTAA	auxin responsiveness
PaJAZ9	PAXXG123530	WUN-motif	AAATTTCCT	wound responsiveness
PaJAZ10	PAXXG152710	WUN-motif	AAATTTCCT	wound responsiveness

## Sheet: Table S5
Table S5 Ka/Ks analysis of TIFY genes in Phalaenopsis
Seq_1	Seq_2	Ka	Ks	Ka/Ks
PaJAZ5	PaJAZ1	0.503882	2.46262	0.204612
PaJAZ7	PaJAZ1	0.228201	1.40414	0.162521
PaJAZ7	PaJAZ4	0.366525	1.76714	0.207411
PaJAZ1	PaJAZ4	0.296378	0.990447	0.299236

## Sheet: Table S6
Table S6 List of primers used in this study
Prime name	Sequence （5′ to 3′）	Usage
PaJAZ6-F	TCGATGCTTTTGAGGCTGGT	qRT-PCR
PaJAZ6-R	AGAAGCATGGTGGGTGTCTG
PaTIFY-F	ATGAAGGTTCTCGGACTGGC	qRT-PCR
PaTIFY-R	TGCATACACTTTGGCCTGCT
PaPPD-F	GCAGCGAAACTTGAAAGGCA	qRT-PCR
PaPPD-R	GATGGAGGGGCACAAACTGA
PaZML2-F	TTCAGCATTTGCCTGCAACC	qRT-PCR
PaZML2-R	ATTGGCCTTTTCGCCGTTTC
PaJAZ11-F	ATGCTCATAGTTCCCCAGCG	qRT-PCR
PaJAZ11-R	CAGAAAACGGTGCAGTGACG
PaJAZ9-F	GCCATCACTCAGCTCACCAT	qRT-PCR
PaJAZ9-R	GCTCGCGTTGTTTCCAGAAG
PaZML3-F	CGCTTTCTTTTCAGGGCGAG	qRT-PCR
PaZML3-R	GAAGGAAATGCAGCCAAGCC
PaJAZ1-F	CTTCCGGGCGTTGATGTTTC	qRT-PCR
PaJAZ1-R	GCTGCTTATCGGGCTGAAGA
PaJAZ8-F	TTTCCGGCCACCAACTACAA	qRT-PCR
PaJAZ8-R	GATCCACAGGCATCGTAGCA
PaJAZ12-F	TATGCGGGTTCGGTGAATGT	qRT-PCR
PaJAZ12-R	AGGCCATCAGAAACAGACCC
PaZML1-F	TCTTCGACTGCGTTTCACCA	qRT-PCR
PaZML1-R	TTCGTAGAAGATGTGGGCGG
PaJAZ7-F	TTCGACAATTTCCCGGCTGA	qRT-PCR
PaJAZ7-R	CAGAAAGCGGTGAAGCGATG
PaJAZ14-F	CGAGCACCACTCCGTTACAG	qRT-PCR
PaJAZ14-R	TGCTGAGGCTTTGTTTGCAG
PaACT-F	CCACGAAGGCGGAGAACAAG	the reference gene
PaACT-R	AAGGCGAAGATTCAGGATAAGGAG
